# Supplementary material for: Long non-coding RNA U90926 modulates IFN-γ-stimulated gene transcription and cell-intrinsic anti-Cryptosporidium defense in intestinal epithelial cells
Source: Infect Immun. 2025 Sep 22;93(10):e00328-25. doi: 10.1128/iai.00328-25 (PMC12519777; doi:10.1128/iai.00328-25)
Supplement: Table S1 — List of primers used for the qPCR, ChIP, and ChIRP. [file iai.00328-25-s0002.xlsx]

## Sheet: Sheet1
Supplemental Table 1. List of primers used for qPCR, ChIP, ChIRP
Species: Mouse	Sense Primer (5'-3')	Antisense Primer (5'-3')
U90926	CTACTGTCCTTTCTTCAACCG	TTGTGAGTGGGAATGATGG
CPV	TGGTTCCGATTTTACCGGAA	AACGACAATTAGGACTCAAATGAC
CP18S	TAGAGATTGGAGGTTGTTCCT	CTCCACCAACTAAGAACGGCC
CPHSP70	TTTAGCTCCAGTTGAGAAAGTACTC	CATGGCTCTTTACCGTTAAAGAATTCC
GAPDH	AACAGGGTGGTGGACCTCAT	AGTTGGGATAGGGCCTCTCTT
Irgm2	TTCTCTCTCTCCTGACCGTC	TGGGAATGAATACAGCGTC
Igtp	ACTCCAGAGCGTTCACTCA	AGCAGTCATAGATTTAGACCACG
Iigp1	TGAGATGGGAGGTAGAATGAG	CTTCCACTTGCTTGAGTCAG
ifi211	CTCTCTCCAGAAACCCTCAC	CCACCTCCAGGATAGCATT
Gbp7	CGTGTCATCACAGCAGACGAGT	CCGTCTTGGAAAGAAGTGCCTG
CXCL10	GCCCACGTGTTGAGATCATTG	TCTCTGCTGTCCATCCATCG
Species: Human
U90926-Long	GGCTGCTATGGTTTGGATGT	CTCCCATGACCCAAACACTT
U90926-Short	TGGCTTTGGGCAAGTTATTT	ACAGCTCTCAGCCCACATCT
GAPDH	TGCACCACCAACTGCTTAGC	GGCATGGACTGTGGTCATGAG
Primers for Irgm2 gene promoters (ChIP/ChIRP)
Set 1	AATGGTTGACCTCAGAATGC	TGGGAGTGATAGGGTTTGA
Set 2	TCAAACCCTATCACTCCCAT	TGCCATTCAGACTTCGGT
Set 3	ATAGAGCAGGGTCTGAGAGG	AGAGAGAGAAGTGTGGTGGG
Set 4	TCTGGCTGAATCAAGTCCTT	AGAAGACCCACAAACCCA
Set 5	CTCGTATCCCAGCCCTAAT	TCTCACATCCTCAGTCCATTC
Set 6	AGAGTTGCTGGATGAGGGA	CCAATGCTTTACAAGTGTGAGC
Set 7	TCTCCAAGGACCAAGTTCG	GAAGCCTGCCATTCAGACT
Primers for Igtp gene promoters (ChIP/ChIRP)
Set 1	AACAGGGCAGAGTAGGTGGA	CGAACTTGGTCCTTGGAGA
Set 2	GGAAGGAGCGAGTAGACAAT	ATGTTGAGACCCAGCGAA
Set 3	TAGAGCAGGGTCTGAGAGGA	AGAGAGAGAAGTGTGGTGGG
Set 4	CACCTTACTGACTTCATCTCCC	CCTGTGACTTCTCTCGCTCA
Set 5	GCATTATCTATCTGCCTTGGAG	TGTTACTATGTTCCGTCGGG
Set 6	TCTCCAAGGACCAAGTTCG	GAAGCCTGCCATTCAGACT
Primers for ligp1 gene promoters (ChIP/ChIRP)
Set 1	CTTGAACATCATTGGGCG	CTTACCACACAAAGACAACAGG
Set 2	GGCTGTGTTTGTGGAGTCA	GCAGAAAGAGAAAGGCAGTC
Set 3	GCCACCACACACAAGAAGA	GGAAGGCAGCAGATTCAA
Set 4	GACCTTCAGTGATTATGACAGC	CAGCCAAGACACAACCAA
Set 5	GGCATAAACCAGGAGGATG	GCAACCTTCACTGCTACAGG
Set 6	TGCCTTTCTCTTTCTGCC	TCTTCTTGTGTGTGGTGGC
Probe sequences for ChIRP analysis
U90926 ChIRP Probes 1	AGCCTCATTCAGACAATCTG
U90926 ChIRP Probes 2	GAGCTGTGAGCACAAGAAGG
U90926 ChIRP Probes 3	CGGCTTCCTACAGATTTTAA
U90926 ChIRP Probes 4	TACTATCTTGAATCTCCCCG
U90926 ChIRP Probes 5	TAGGGAGGAGTCACTGTGGT
LacZ ChIRP Probe 1	TTCAGACGGCAAACGACTGT
LacZ ChIRP Probe 2	TGATGCTCGTGACGGTTAAC
LacZ ChIRP Probe 3	TCAGTTGCTGTTGACTGTAG
LacZ ChIRP Probe 4	CCAGTGAATCCGTAATCATG
LacZ ChIRP Probe 5	AATGTGAGCGAGTAACAACC
LacZ ChIRP Probe 6	GTAGCCAGCTTTCATCAACA
